# Supplementary material for: Three Pairs of Novel Enantiomeric 8-O-4′ Type Neolignans from Saussurea medusa and Their Anti-inflammatory Effects In Vitro
Source: Int J Mol Sci. 2022 Nov 15;23(22):14062. doi: 10.3390/ijms232214062 (PMC9698588; doi:10.3390/ijms232214062)
Supplement: Supplementary file 1 [file ijms-23-14062-s001.zip]

Archive with 1 entries (1 files):
- ijms-1999944-supplementary.pdf
